# Supplementary material for: Intermediate Conductance Calcium‐Dependent Potassium Channel (KCa3.1) Interacting Proteins Using Turboid‐Based Proximity Labeling Technology: Insights Into Interactome and Related Signaling Pathways in Pancreatic Tumors
Source: J Cell Physiol. 2025 Sep 15;240(9):e70092. doi: 10.1002/jcp.70092 (PMC12435150; doi:10.1002/jcp.70092)
Supplement: Supplementary file 2 — Table 1 Comprehensive list of proteins identified through the BioID analysis. [file JCP-240-0-s001.xlsx]

## Sheet: New Microsoft Excel Worksheet
Protein	Protein Name	Subcellular Localization	Function / Notes
Abcc5	ATP-binding cassette sub-family C member 5	Intracellular; Membrane; Cellular anatomical entity	Phosphoprotein; Membrane; Transport; Repeat; Nucleotide-binding
Abi1	Abl interactor 1	Cell junction; Cytoplasm; Intracellular; Cell-cell junction	Phosphoprotein; Alternative splicing; Cell junction
Adam17	Disintegrin and metalloproteinase domain-containing protein 17	Cell junction; Anchoring junction; Cell-cell junction; Membrane	Phosphoprotein; Alternative splicing; Membrane; Metalloprotease
Adam9	Disintegrin and metalloproteinase domain-containing protein 9	Cytoplasm; Intracellular; Membrane; Cellular anatomical entity	Phosphoprotein; Membrane; Cell membrane
Add1	Alpha-adducin	Cell junction; Cytoplasm; Intracellular; Membrane	Phosphoprotein; Alternative splicing; Cytoplasm
Add3	Gamma-adducin	Cell junction; Cytoplasm; Intracellular; Membrane	Phosphoprotein; Alternative splicing; Cytoplasm
Afdn	Afadin	Cell junction; Intracellular; Cell-cell junction	Phosphoprotein; Alternative splicing; Cell adhesion
Agap1	Arf-GAP with GTPase, ANK repeat and PH domain-containing protein 1	Cytoplasm; Intracellular	Phosphoprotein; Cytoskeleton organization; GAP activity
Ahcyl1	S-adenosylhomocysteine hydrolase-like protein 1	Cytoplasm; Intracellular; Membrane	Phosphoprotein; Metabolism of methionine/adenosylhomocysteine
Akp3	Intestinal-type alkaline phosphatase	Membrane; Cell surface	Membrane-anchored ectoenzyme; dephosphorylates gut lumen substrates
Ankle2	Ankyrin repeat and LEM domain-containing protein 2	Membrane; Nuclear envelope; Cytoplasm	Phosphoprotein; Nuclear envelope organization; Cell division
Ankrd26	Ankyrin repeat domain-containing protein 26	Cytoplasm; Intracellular; Cell junction	Phosphoprotein; Alternative splicing; Cell adhesion
Anks1	Ankyrin repeat and sterile alpha motif domain-containing protein 1	Cytoplasm; Intracellular; Cell-cell junction	Phosphoprotein; Alternative splicing; Signal transduction
Ap2a2	AP-2 complex subunit alpha-2	Membrane; Plasma membrane region	Membrane trafficking; Clathrin-coated vesicle assembly
Ap2b1	AP-2 complex subunit beta	Membrane; Plasma membrane region	Phosphoprotein; Clathrin-mediated endocytosis
Apc	Adenomatous polyposis coli protein	Cytoplasm; Cell junction; Cytoskeleton	Phosphoprotein; Tumor suppressor; Wnt signaling regulator
Arfgap3	ADP-ribosylation factor GTPase-activating protein 3	Cytoplasm; Intracellular	GTPase activator for ARF proteins; Golgi trafficking
Arhgap12	Rho GTPase-activating protein 12	Cytoplasm; Cell junction; Membrane	Regulates actin cytoskeleton; inactivates Rho GTPases
Arhgap21	Rho GTPase-activating protein 21	Golgi apparatus; Intracellular	Phosphoprotein; Vesicle-mediated transport; Rho GAP
Arhgap35	Rho GTPase-activating protein 35	Cytoplasm; Cell junction	Tumor suppressor; RhoA signaling; Focal adhesion regulation
Arhgef16	Rho guanine nucleotide exchange factor 16	Cytoplasm; Intracellular	Regulates Rho GTPases; involved in cytoskeletal rearrangement
Arhgef18	Rho guanine nucleotide exchange factor 18	Cytoplasm; Plasma membrane	RhoA activator; tight junction organization
Arhgef7	Rho guanine nucleotide exchange factor 7 (β-PIX)	Cytoplasm; Cell junction	GEF for Rac1/Cdc42; actin polymerization; cell migration
Asap1	Arf-GAP with SH3 domain, ankyrin repeat and PH domain-containing protein 1	Cytoplasm; Cell cortex	Membrane trafficking; Cytoskeleton remodeling
Atf6b	Cyclic AMP-dependent transcription factor ATF-6 beta	Endoplasmic reticulum membrane	ER stress response transcription factor
Atp2b1	Plasma membrane calcium-transporting ATPase 1	Plasma membrane	Calcium efflux pump; maintains intracellular calcium homeostasis
Atp7a	Copper-transporting ATPase 1	Golgi membrane; Plasma membrane	Copper transport; Menkes disease-related
Atp7b	Copper-transporting ATPase 2	Golgi membrane; Cytoplasmic vesicle	Copper export; Wilson disease-related
Avil	Advillin	Cytoplasm; Actin cytoskeleton	Actin-binding protein; neuron-specific; motility regulation
Bcar3	Breast cancer anti-estrogen resistance protein 3	Cell junction; Anchoring junction; Cellular anatomical entity	Phosphoprotein; Alternative splicing; Cell junction
Bcas1	Breast carcinoma-amplified sequence 1 protein	Intracellular	Phosphoprotein; Cytoplasm
Bicd1	Bicaudal D homolog 1	Cytoplasm; Intracellular; Endomembrane system; Vesicle	Alternative splicing; Coiled coil; Golgi apparatus; Cytoskeleton
Bltp1	Bridge-like lipid transfer protein 1	Not found	Not found
Bmpr2	Bone morphogenetic protein receptor type-2	Cell junction; Anchoring junction; Cell-cell junction; Membrane	Phosphoprotein; Membrane; Cell membrane; Nucleotide-binding
C2cd4c	C2 domain-containing protein 4C	Intracellular; Cytoplasm	Phosphoprotein; Signal transduction
Camk2d	Calcium/calmodulin-dependent protein kinase type II delta chain	Cytoplasm; Intracellular; Cell projection	Phosphoprotein; Kinase; Signal transduction; Cell cycle
Camlg	Calcium-modulating ligand	Endoplasmic reticulum; Membrane	Phosphoprotein; Calcium signaling
Capzb	F-actin-capping protein subunit beta	Cytoplasm; Cytoskeleton; Cell cortex	Actin filament capping; Cytoskeleton organization
Carmil1	Capping protein regulator and myosin 1 linker 1	Cytoplasm; Cytoskeleton	Phosphoprotein; Actin-binding; Cell motility
Cc2d1b	Coiled-coil and C2 domain-containing protein 1B	Cytoplasm; Nucleus	Phosphoprotein; Transcription regulation
Cdc42bpa	CDC42-binding protein kinase alpha	Cytoplasm; Plasma membrane	Phosphoprotein; Kinase; Actin cytoskeleton regulation
Cdc42bpb	CDC42-binding protein kinase beta	Cytoplasm; Cell cortex; Cytoskeleton	Phosphoprotein; Alternative splicing; Cytoskeletal remodeling
Cdh1	Cadherin-1 (E-cadherin)	Plasma membrane; Cell-cell junction	Calcium-dependent cell-cell adhesion; Tumor suppressor
Cdkal1	CDK5 regulatory subunit-associated protein 1-like 1	Cytoplasm; Intracellular	Phosphoprotein; Alternative splicing; tRNA modification
Cemip2	Cell migration-inducing hyaluronidase 2	Membrane; Extracellular region	Hyaluronidase activity; Cell migration
Cep55	Centrosomal protein of 55 kDa	Cytoplasm; Cytoskeleton; Midbody	Phosphoprotein; Cytokinesis; Mitosis
Cisd2	CDGSH iron-sulfur domain-containing protein 2	Mitochondrion outer membrane; ER membrane	Iron-sulfur cluster binding; Regulation of autophagy
Clcc1	Chloride channel CLIC-like 1	Endoplasmic reticulum membrane	Chloride channel; involved in ER ion homeostasis and protein folding
Cobl	Cordon-bleu WH2 repeat protein	Cytoplasm; Actin cytoskeleton	Actin nucleator; neuronal development; actin filament elongation
Cpsf3	Cleavage and polyadenylation specificity factor subunit 3	Nucleus	Endonuclease in pre-mRNA 3'-end processing; RNA maturation
Ctnna1	Catenin alpha-1	Cell junction; Adherens junction	Links cadherins to actin cytoskeleton; cell-cell adhesion
Ctnnb1	Catenin beta-1 (β-catenin)	Cell junction; Nucleus	Wnt signaling; transcription co-activator; cell adhesion
Ctnnd1	Catenin delta-1 (p120-catenin)	Cell junction; Cytoplasm	Stabilizes cadherin complexes; regulates Rho GTPases
Cxadr	Coxsackievirus and adenovirus receptor	Cell-cell junction; Plasma membrane	Viral entry receptor; tight junction integrity
Cyb5a	Cytochrome b5 type A	Endoplasmic reticulum membrane; Microsome	Electron carrier in lipid metabolism and cytochrome P450 systems
Cyp51	Lanosterol 14-alpha demethylase (Cytochrome P450 51)	Endoplasmic reticulum membrane	Cholesterol biosynthesis; ER-localized monooxygenase
Cyth2	Cytohesin-2 (ARNO)	Cytoplasm; Plasma membrane	ARF GEF; regulates membrane trafficking and cytoskeleton
Dennd1b	DENN domain-containing protein 1B	Cytoplasm; Endosomes	GEF for Rab GTPases; endocytic trafficking
Dennd4c	DENN domain-containing protein 4C	Cytoplasm; Membrane compartments	GEF for Rab10; vesicle-mediated transport
Disp1	Dispatched homolog 1	Membrane; Golgi apparatus; Endosomes	Required for Sonic Hedgehog (Shh) protein secretion
Dlg1	Disks large homolog 1 (SAP97)	Cell junction; Synapse; Cytoplasm	Scaffold protein; cell polarity; signal transduction
Dlg5	Disks large homolog 5	Cytoplasm; Cell junction; Membrane	Maintains epithelial polarity; involved in Hippo signaling
Dock1	Dedicator of cytokinesis protein 1	Cytoplasm; Plasma membrane	Guanine nucleotide exchange factor (GEF) for Rac1; cell migration
Dock11	Dedicator of cytokinesis protein 11	Cytoplasm; Nucleus	GEF for Cdc42; regulates actin cytoskeleton
Dock7	Dedicator of cytokinesis protein 7	Cytoplasm; Cell cortex	GEF for Rac1 and Cdc42; axon growth; cell polarity
Dok1	Docking protein 1	Cytoplasm; Plasma membrane	Adaptor protein in tyrosine kinase signaling; tumor suppressor
Dsg2	Desmoglein-2	Desmosome; Cell membrane	Cadherin-type adhesion; desmosomal junction integrity
Dst	Dystonin (Bullous pemphigoid antigen 1)	Cytoskeleton; Hemidesmosome; Plasma membrane	Links cytoskeleton to junctions; mechanical stability in epithelia
Efnb1	Ephrin-B1	Plasma membrane; Cell surface	Cell-cell signaling; axon guidance; receptor-ligand in Eph pathway
Efr3a	Protein EFR3 homolog A	Plasma membrane	Scaffold protein for PI4Kα complex; membrane targeting
Ehbp1	EH domain-binding protein 1	Cytoplasm; Actin cytoskeleton	Endocytic trafficking; actin remodeling
Ehbp1l1	EH domain-binding protein 1-like 1	Cytoplasm; Vesicle membrane	Endosomal trafficking; cytoskeleton interaction
Eif3h	Eukaryotic translation initiation factor 3 subunit H	Cytoplasm; Ribosome	Translation initiation; component of eIF3 complex
Eif4h	Eukaryotic translation initiation factor 4H	Cytoplasm	Enhances helicase activity of eIF4A; translation initiation
Emd	Emerin	Nuclear inner membrane	Structural nuclear envelope protein; linked to Emery–Dreifuss muscular dystrophy
Epb41	Erythrocyte membrane protein band 4.1	Cytoskeleton; Plasma membrane	Actin-binding; stabilizes membrane-cytoskeleton interaction
Epb41l2	Erythrocyte membrane protein band 4.1-like 2	Cytoplasm; Cytoskeleton; Cell cortex	Cell shape and adhesion; cytoskeletal anchoring
Epb41l4a	Erythrocyte membrane protein band 4.1-like 4A	Cytoplasm; Actin cytoskeleton	Cell signaling and cytoskeletal dynamics
Epn1	Epsin-1	Cytoplasm; Clathrin-coated pits	Endocytosis; clathrin adaptor; phosphoinositide binding
Epn2	Epsin-2	Cytoplasm; Endosomes	Endocytosis; vesicle formation
Erbb2	Receptor tyrosine-protein kinase erbB-2 (HER2)	Plasma membrane; Cell membrane	Tyrosine kinase receptor; cell growth signaling; cancer marker
Erbin	Erbb2-interacting protein	Cytoplasm; Cell junction	Scaffold for ErbB2 and polarity proteins; epithelial maintenance
Ero1l	Endoplasmic reticulum oxidoreductin-1-like protein	Endoplasmic reticulum lumen	Disulfide bond formation in secretory proteins; redox homeostasis
Esyt1	Extended synaptotagmin-1	Endoplasmic reticulum; ER-plasma membrane contact sites	Lipid transfer at membrane contact sites; calcium-sensitive tether
Fam171a1	Protein FAM171A1	Membrane; Golgi apparatus	Poorly characterized; possible role in vesicle trafficking
Fam83b	Protein FAM83B	Cytoplasm; Membrane	Scaffold protein; enhances EGFR signaling; oncogenic properties
Fat1	Protocadherin FAT1	Plasma membrane; Cell-cell junction	Atypical cadherin; cell adhesion and polarity
Fcho2	F-BAR domain only protein 2	Plasma membrane; Clathrin-coated pits	Initiator of clathrin-mediated endocytosis
Fkbp8	Peptidyl-prolyl cis-trans isomerase FKBP8	Outer mitochondrial membrane	Protein folding; apoptosis regulation; mitochondrial function
Flot2	Flotillin-2	Membrane rafts; Plasma membrane	Lipid raft marker; involved in endocytosis and signaling
Flvcr1	Feline leukemia virus subgroup C receptor-related protein 1	Plasma membrane	Heme exporter; protects against heme toxicity
Frmd4b	FERM domain-containing protein 4B	Cytoplasm; Membrane	Polarity and cytoskeleton regulation; possibly in cancer progression
Gak	Cyclin-G-associated kinase	Cytoplasm; Clathrin-coated vesicles	Regulates uncoating of clathrin-coated vesicles; cell cycle
Golga1	Golgin subfamily A member 1	Golgi apparatus	Golgi structure and vesicle tethering
Golga3	Golgin subfamily A member 3	Golgi apparatus	Vesicle docking and maintenance of Golgi structure
Gorab	Golgin-related ARF-binding protein	Golgi apparatus; Cytoplasm	Scaffold protein for Golgi function; skin and skeletal development
Gpaa1	Glycosylphosphatidylinositol anchor attachment 1	Endoplasmic reticulum membrane	Transfers GPI anchor to proteins; membrane anchoring
Hgs	Hepatocyte growth factor-regulated tyrosine kinase substrate	Endosomes; Cytoplasm	Endosomal sorting; ESCRT pathway
Hmgcr	3-hydroxy-3-methylglutaryl-CoA reductase	Endoplasmic reticulum membrane	Rate-limiting enzyme in cholesterol biosynthesis
Iap	Inhibitor of apoptosis protein	Cytoplasm; Mitochondria	Apoptosis suppression; caspase inhibition
Iars2	Isoleucyl-tRNA synthetase, mitochondrial	Mitochondrion matrix	Charges tRNA with isoleucine; mitochondrial translation
Ica1	Islet cell autoantigen 1	Cytoplasm; Golgi apparatus	Vesicle trafficking; associated with Type 1 diabetes
Igf2r	Insulin-like growth factor 2 receptor	Plasma membrane; Endosomes	Scavenger receptor; binds IGF2 and mannose-6-phosphate proteins
Il22ra1	Interleukin-22 receptor subunit alpha-1	Plasma membrane	Receptor for IL-22; immune signaling; epithelial defense
Inava	Innate immune activator	Cytoplasm; Plasma membrane	Inflammatory signaling; immune regulation
Iqgap1	Ras GTPase-activating-like protein IQGAP1	Cytoskeleton; Plasma membrane	Scaffold protein; actin regulation, cell adhesion & polarity
Irs2	Insulin receptor substrate 2	Cytoplasm; Plasma membrane	Signal transduction downstream of insulin receptor
Itga6	Integrin alpha-6	Cell membrane; Extracellular matrix	Cell adhesion; laminin receptor; hemidesmosome component
Itgb1	Integrin beta-1	Plasma membrane	Cell-matrix adhesion; integrin signaling
Itgb4	Integrin beta-4	Plasma membrane; Hemidesmosome	Adhesion to basement membrane; cytoskeletal anchoring
Itsn2	Intersectin-2	Cytoplasm; Endocytic vesicles	Endocytosis; Rho GTPase regulation; scaffold protein
Jup	Junction plakoglobin (gamma-catenin)	Desmosome; Cell-cell junction	Links cadherins to intermediate filaments; Wnt signaling
Kiaa1522	Uncharacterized protein KIAA1522	Cytoplasm; Plasma membrane	Poorly characterized; implicated in cancer metastasis
Kidins220	Kinase D-interacting substrate of 220 kDa	Plasma membrane; Endosomes	Neurotrophin signaling; receptor trafficking
Kif16b	Kinesin-like protein KIF16B	Cytoplasm; Endosomes	Motor protein; endosome positioning and receptor recycling
Kirrel	Kin of IRRE-like protein 1 (NEPH1)	Cell membrane; Cell junction	Podocyte and synapse integrity; cell adhesion
Klhl9	Kelch-like protein 9	Cytoplasm	E3 ligase complex adapter; protein ubiquitination
Lbr	Lamin-B receptor	Inner nuclear membrane	Anchors chromatin to nuclear envelope; cholesterol biosynthesis
Lemd3	LEM domain-containing protein 3	Inner nuclear membrane	Negative regulator of BMP and TGF-beta signaling
Llgl2	Lethal(2) giant larvae protein homolog 2	Cytoplasm; Cell cortex	Cell polarity and junctional organization
Lnpk	Lunapark	Endoplasmic reticulum (three-way junctions)	ER membrane organization and curvature
Lpcat1	Lysophosphatidylcholine acyltransferase 1	Endoplasmic reticulum membrane	Phospholipid remodeling; surfactant production
Lpp	LIM domain-containing preferred translocation partner in lipoma	Cytoplasm; Cell junction	Actin cytoskeleton; cell adhesion; gene transcription
Lrba	Lipopolysaccharide-responsive and beige-like anchor protein	Cytoplasm; Vesicles	Vesicle trafficking; immune regulation (CTLA-4 recycling)
Lrch3	Leucine-rich repeat and calponin homology domain-containing 3	Cytoplasm	Potential role in cytoskeleton and immune signaling
Lrp6	Low-density lipoprotein receptor-related protein 6	Plasma membrane	Wnt co-receptor; canonical Wnt signaling activation
Lrrc59	Leucine-rich repeat-containing protein 59	Endoplasmic reticulum	Membrane protein import and nuclear transport
Lsg1	Large subunit GTPase 1 homolog	Cytoplasm; Nucleolus	60S ribosomal subunit maturation
Maco1	Macomodulin 1	Endoplasmic reticulum; Golgi apparatus	Poorly characterized; potential ER chaperone function
Magi1	Membrane-associated guanylate kinase, WW and PDZ domain-containing protein 1	Cell junction; Plasma membrane	Scaffold protein at tight junctions; cell polarity and signaling
Magi3	Membrane-associated guanylate kinase, WW and PDZ domain-containing protein 3	Cell junction; Cytoplasm	Tight junction assembly; tumor suppressor role
Map4k4	Mitogen-activated protein kinase kinase kinase kinase 4	Cytoplasm; Plasma membrane	Ser/Thr kinase; regulates cell motility, stress signaling
Marcks	Myristoylated alanine-rich C-kinase substrate	Plasma membrane; Cytoskeleton	Regulates actin cytoskeleton; PKC substrate
Mat2a	S-adenosylmethionine synthase isoform type-2	Cytoplasm; Nucleus	SAM synthesis; methylation reactions
Mcc	Mutated in colorectal cancers protein	Cytoplasm; Plasma membrane	Tumor suppressor; Wnt signaling inhibitor
Met	Hepatocyte growth factor receptor	Plasma membrane	Tyrosine kinase receptor; cell growth and motility
Mia2	Melanoma inhibitory activity protein 2	Endoplasmic reticulum; Golgi apparatus	Secretory pathway; protein trafficking
Mia3	Melanoma inhibitory activity protein 3	Endoplasmic reticulum; ER exit sites	Cargo receptor for large secretory proteins (e.g., collagens)
Mical2	Molecule interacting with CasL protein 2	Cytoplasm; Actin cytoskeleton	Redox enzyme; actin filament disassembly
Mical3	Molecule interacting with CasL protein 3	Cytoplasm; Vesicles	Regulates vesicle docking and actin cytoskeleton
Micall2	MICAL-like protein 2	Cell junction; Cytoplasm	Tight junction assembly; actin cytoskeleton regulator
Mindy1	MINDY lysine 48 deubiquitinase 1	Cytoplasm; Nucleus	Specific deubiquitinase; protein turnover
Mink1	Misshapen-like kinase 1	Cytoplasm; Cell projection	Ser/Thr kinase; signaling pathways including JNK
Mpp7	Membrane palmitoylated protein 7	Cell junction; Plasma membrane	MAGUK family; tight junction assembly
Mtdh	Metadherin (AEG-1)	Nucleus; Cytoplasm	Oncogene; transcriptional coactivator; metastasis-associated
Mtss1	Metastasis suppressor 1	Actin cytoskeleton; Cell projections	Regulates actin dynamics; suppresses invasion
Myo1d	Myosin-1D	Cytoplasm; Plasma membrane	Actin-based motor; left-right asymmetry, membrane tension
Myo5a	Myosin-5A	Cytoplasm; Vesicles	Motor protein; organelle and vesicle transport
Myo5c	Myosin-5C	Cytoplasm; Secretory vesicles	Actin-based transport in epithelial cells
Myof	Myoferlin	Plasma membrane; Cytoplasm	Membrane repair, endocytosis; myoblast fusion
Nav1	Neuron navigator 1	Cytoplasm; Growth cones	Axon guidance; microtubule interaction
Nbeal1	Neurobeachin-like protein 1	Cytoplasm; Vesicles	Poorly characterized; vesicle trafficking
Ncam1	Neural cell adhesion molecule 1	Plasma membrane; Cell-cell junction	Neuronal adhesion; signaling; neurodevelopment
Ndc1	Nuclear division cycle 1 protein homolog	Nuclear envelope; ER	Nuclear pore complex assembly and anchoring
Ndrg1	N-myc downstream-regulated gene 1 protein	Cytoplasm; Plasma membrane	Tumor suppressor; stress response; cell growth regulation
Necap2	NECAP endocytosis-associated protein 2	Cytoplasm; Endocytic vesicles	Clathrin-mediated endocytosis regulation
Nectin2	Nectin-2 (CD112)	Cell-cell junction; Plasma membrane	Immunoglobulin-like adhesion molecule; cell-cell adhesion
Neo1	Neogenin	Plasma membrane; Cell surface	Axon guidance; BMP signaling; cell adhesion
Nf2	Merlin (Neurofibromin 2)	Plasma membrane; Cytoskeleton	Tumor suppressor; links membrane to cytoskeleton
Nhsl1	NHS-like protein 1	Cytoplasm; Actin cytoskeleton	Actin remodeling; cell migration
Niban1	Niban apoptosis regulator 1	Cytoplasm; Nucleus	Stress response protein; poorly characterized
Niban2	Niban apoptosis regulator 2	Cytoplasm	Poorly characterized; possible tumor suppressor
Nisch	Nischarin	Cytoplasm; Membrane	Integrin-binding; cell migration and cytoskeleton regulation
Notch2	Neurogenic locus notch homolog protein 2	Plasma membrane; Endosomes	Transmembrane receptor; cell fate determination
Numb	Protein numb homolog	Cytoplasm; Plasma membrane	Endocytosis; asymmetric cell division
Osbp	Oxysterol-binding protein	Cytoplasm; Golgi membrane	Cholesterol and lipid transport between ER and Golgi
Otud7b	OTU domain-containing deubiquitinase 7B	Cytoplasm; Plasma membrane	Deubiquitination; regulates NF-κB and EGFR signaling
Pald1	Paladin	Plasma membrane; Endosomes	Phosphatase; vascular development and receptor signaling
Palm	Paralemmin	Plasma membrane; Cell projections	Membrane dynamics and cytoskeletal organization
Pals1	Protein associated with LIN7 1	Tight junction; Plasma membrane	Cell polarity protein; Crumbs complex
Patj	PALS1-associated tight junction protein	Tight junction; Plasma membrane	Polarity protein; interacts with PALS1 and CRB
Pcdh1	Protocadherin-1	Plasma membrane; Cell-cell junction	Calcium-dependent cell adhesion; epithelial integrity
Pdxdc1	Pyridoxal-dependent decarboxylase domain-containing protein 1	Cytoplasm	Poorly characterized; predicted enzymatic activity
Pdzd8	PDZ domain-containing protein 8	Endoplasmic reticulum; Mitochondria	ER-mitochondria tethering; lipid transport
Peak1	Pseudopodium-enriched atypical kinase 1	Cytoplasm; Focal adhesions	Scaffold/kinase; regulates actin cytoskeleton and migration
Pear1	Platelet endothelial aggregation receptor 1	Plasma membrane	Transmembrane receptor; platelet adhesion and aggregation
Pgrmc2	Membrane-associated progesterone receptor component 2	Endoplasmic reticulum; Nuclear envelope	Steroid signaling; ER stress response
Phactr4	Phosphatase and actin regulator 4	Nucleus; Cytoplasm	Regulates PP1 and actin dynamics; neurodevelopment
Phldb1	Pleckstrin homology-like domain family B member 1	Plasma membrane; Cytoplasm	AKT signaling; focal adhesion
Phldb2	Pleckstrin homology-like domain family B member 2	Plasma membrane; Focal adhesions	Cell migration; signal transduction
Pi4ka	Phosphatidylinositol 4-kinase alpha	Endoplasmic reticulum; Plasma membrane	PtdIns4P synthesis; vesicle trafficking
Pitpnm1	Phosphatidylinositol transfer membrane-associated 1	Golgi apparatus; Plasma membrane	Lipid transfer protein; phosphoinositide metabolism
Pkp3	Plakophilin-3	Desmosome; Cell-cell junction	Desmosome assembly; adhesion complex stability
Plcb3	Phospholipase C beta-3	Plasma membrane; Cytoplasm	Signal transduction; hydrolyzes PIP2 to IP3/DAG
Plch1	Phospholipase C eta-1	Cytoplasm; Plasma membrane	Phosphoinositide signaling in neurons
Pld1	Phospholipase D1	Cytoplasm; Golgi apparatus; Endosomes	Generates phosphatidic acid; vesicle trafficking
Plekha5	Pleckstrin homology domain-containing family A member 5	Cytoplasm; Plasma membrane	Microtubule-binding protein; implicated in cell migration
Plekha6	Pleckstrin homology domain-containing family A member 6	Cytoplasm; Plasma membrane	Membrane association; signal transduction (poorly characterized)
Plekha7	Pleckstrin homology domain-containing family A member 7	Adherens junction; Plasma membrane	Junctional complex protein; regulates epithelial integrity
Plekho2	Pleckstrin homology domain-containing family O member 2	Cytoplasm	Phosphoinositide binding; signal transduction
Por	NADPH--cytochrome P450 reductase	Endoplasmic reticulum membrane	Electron donor to cytochrome P450 enzymes; steroid metabolism
Ppfibp1	Protein tyrosine phosphatase receptor type F polypeptide-interacting protein 1	Cytoplasm; Plasma membrane	Scaffold for focal adhesion assembly; axon guidance
Ppp3ca	Serine/threonine-protein phosphatase 2B catalytic subunit alpha isoform	Cytoplasm; Nucleus; Synapse	Calcineurin catalytic subunit; Ca²⁺-dependent signaling
Psd3	Pleckstrin and Sec7 domain-containing protein 3	Cytoplasm; Membrane	GEF for ARF GTPases; vesicle trafficking
Ptpn13	Tyrosine-protein phosphatase non-receptor type 13	Cytoplasm; Plasma membrane	Scaffold and phosphatase; apoptosis regulation
Ptpn14	Tyrosine-protein phosphatase non-receptor type 14	Cytoplasm; Nucleus	Regulates cell adhesion and Hippo signaling
Rab11b	Ras-related protein Rab-11B	Endosomes; Recycling endosomes	Vesicle trafficking and recycling to plasma membrane
Rab3gap1	Rab3 GTPase-activating protein catalytic subunit	Cytoplasm; Synaptic vesicles	Regulates neurotransmitter release; Rab3 inactivation
Rab3gap2	Rab3 GTPase-activating protein non-catalytic subunit	Cytoplasm; Secretory vesicles	Regulatory subunit for Rab3GAP complex; vesicle trafficking
Rasa3	Ras GTPase-activating protein 3	Plasma membrane; Cytoplasm	Inactivates Ras and Rap1; regulates integrin signaling
Rasal2	Ras GTPase-activating-like protein 2	Cytoplasm; Membrane	Negative regulator of Ras signaling; tumor suppressor
Rnf121	E3 ubiquitin-protein ligase RNF121	Endoplasmic reticulum membrane	ER-associated degradation; ubiquitin ligase
Rnf135	E3 ubiquitin-protein ligase RNF135	Nucleus; Cytoplasm	Regulates innate immunity and antiviral signaling
Sarg	Specifically androgen-regulated gene protein	Cytoplasm; Plasma membrane	Poorly characterized; androgen-regulated
Sav1	Salvador homolog 1	Cytoplasm; Nucleus	Tumor suppressor; Hippo signaling scaffold
Scfd1	Protein unc-13 homolog C	Golgi apparatus; Vesicles	SNARE complex assembly; vesicle fusion
Scrib	Scribble planar cell polarity protein	Cell cortex; Plasma membrane	Polarity complex protein; tumor suppressor
Scyl1	SCY1-like protein 1	Golgi apparatus; Cytoplasm	Retrograde Golgi-ER transport; microtubule organization
Scyl2	SCY1-like protein 2	Trans-Golgi network; Cytoplasm	Vesicle formation; regulation of endocytosis
Sec22b	Vesicle-trafficking protein SEC22b	ER-Golgi intermediate compartment; Vesicles	SNARE involved in ER to Golgi vesicle transport
Sec23ip	SEC23-interacting protein	Cytoplasm; ER exit sites	Regulates COPII vesicle formation and cargo export
Sec24a	Protein transport protein Sec24A	Endoplasmic reticulum; COPII-coated vesicles	Cargo adaptor for ER export in COPII complex
Sec24b	Protein transport protein Sec24B	Endoplasmic reticulum; Vesicles	COPII subunit; ER-to-Golgi transport specificity
Sema4c	Semaphorin-4C	Plasma membrane; Cell surface	Cell signaling, axon guidance, immune modulation
Sept2	Septin-2	Cytoplasm; Cytoskeleton	Cytokinesis; cytoskeletal filament formation
Sept7	Septin-7	Cytoplasm; Actin cytoskeleton	Cytokinesis; membrane dynamics; actin organization
Sept8	Septin-8	Cytoplasm; Cytoskeleton	Cytoskeletal organization; neuronal development
Sept9	Septin-9	Cytoplasm; Actin cytoskeleton	Cytokinesis; vesicle trafficking; cell migration
Sfxn3	Sideroflexin-3	Mitochondrial inner membrane	Amino acid transport; mitochondrial function
Sh3bp4	SH3 domain-binding protein 4	Plasma membrane; Endocytic vesicles	Regulator of endocytosis and mTOR signaling
Sh3pxd2b	SH3 and PX domain-containing protein 2B	Cytoplasm; Podosomes	Actin remodeling; cell invasion; invadopodia formation
Shb	SH2 domain-containing adapter protein B	Cytoplasm; Plasma membrane	Signal transduction; angiogenesis; T cell signaling
Shroom2	Shroom family member 2	Cytoplasm; Apical junction	Regulates epithelial morphogenesis and actin contraction
Sipa1l3	Signal-induced proliferation-associated 1-like protein 3	Cytoplasm; Plasma membrane	Regulates tight junctions and actin cytoskeleton
Sirt2	NAD-dependent deacetylase sirtuin-2	Cytoplasm; Nucleus; Microtubules	Regulates cell cycle, cytoskeleton, oxidative stress response
Skt	Sickle tail protein homolog	Cytoplasm	Poorly characterized; possible role in development
Slc12a7	Potassium-chloride transporter member 7	Plasma membrane	Regulates cell volume and ion balance; transporter
Slc30a1	Zinc transporter 1	Plasma membrane	Zinc efflux from cytosol to extracellular space
Slc3a2	4F2 cell-surface antigen heavy chain	Plasma membrane	Amino acid transport complex subunit; integrin signaling
Slc4a7	Electroneutral sodium bicarbonate exchanger 3	Plasma membrane	pH regulation; sodium bicarbonate transport
Slc6a6	Taurine transporter	Plasma membrane	Osmoregulation; taurine uptake
Slc9a1	Sodium/hydrogen exchanger 1	Plasma membrane	Intracellular pH homeostasis; NHE1 isoform
Slk	STE20-like serine/threonine-protein kinase	Cytoplasm; Focal adhesions	Cytoskeleton reorganization; apoptosis; cell motility
Snap47	Synaptosomal-associated protein 47	Plasma membrane; Vesicles	SNARE protein; vesicle docking and fusion
Sorbs1	Sorbin and SH3 domain-containing protein 1	Cytoplasm; Cell junctions	Insulin signaling; actin cytoskeleton dynamics
Specc1	Sperm antigen with calponin homology and coiled-coil domains 1	Cytoplasm; Microtubules	Cytoskeletal organization; cell shape maintenance
Sptan1	Alpha-II spectrin	Cytoskeleton; Plasma membrane	Membrane stability; scaffolding protein
Sptbn1	Beta-II spectrin	Cytoskeleton; Cell cortex	Actin-binding; signal transduction; cytoskeletal support
Srebf2	Sterol regulatory element-binding protein 2	Nucleus; ER membrane	Transcription factor; cholesterol biosynthesis regulation
Srpr	Signal recognition particle receptor subunit alpha	Endoplasmic reticulum membrane	Targeting of secretory proteins to ER
Stim1	Stromal interaction molecule 1	Endoplasmic reticulum; Plasma membrane	Senses ER calcium levels; regulates calcium influx
Stim2	Stromal interaction molecule 2	Endoplasmic reticulum; Plasma membrane	Calcium sensor; slower response than STIM1
Stk3	Serine/threonine-protein kinase 3 (MST2)	Cytoplasm; Nucleus	Hippo signaling pathway; apoptosis; cell cycle control
Stom	Stomatin	Plasma membrane; Lipid rafts	Ion channel regulation; cytoskeleton-membrane interaction
Stx18	Syntaxin-18	Endoplasmic reticulum; Vesicles	Membrane fusion in ER and Golgi trafficking
Stx5a	Syntaxin-5 isoform A	Golgi apparatus; ER	ER-to-Golgi SNARE; vesicle fusion
Stxbp3	Syntaxin-binding protein 3	Cytoplasm; Plasma membrane	Exocytosis; SNARE complex regulation; insulin secretion
Sucla2	Succinyl-CoA ligase [ADP-forming] subunit beta, mitochondrial	Mitochondrial matrix	Catalyzes conversion of succinyl-CoA; TCA cycle enzyme
Synj2	Phosphatidylinositol polyphosphate 5-phosphatase Synaptojanin-2	Cytoplasm; Endocytic vesicles	Phosphoinositide metabolism; endocytosis
Sytl2	Synaptotagmin-like protein 2	Cytoplasm; Vesicles	Exocytosis regulation; Rab27 effector
Tanc1	Protein TANC1	Cytoplasm; Synapse	Scaffold protein; synaptic development and signaling
Tgoln1	Trans-Golgi network integral membrane protein 1	Trans-Golgi network	Sorting and trafficking in Golgi
Tmem131	Transmembrane protein 131	Endoplasmic reticulum; Vesicles	Collagen secretion; ER quality control
Tmem132a	Transmembrane protein 132A	Plasma membrane; Cytoplasm	Cell adhesion and neurodevelopment; poorly characterized
Tmtc3	Transmembrane and tetratricopeptide repeat-containing protein 3	Endoplasmic reticulum	ER protein involved in O-mannosylation
Tnfrsf1b	Tumor necrosis factor receptor superfamily member 1B (TNFR2)	Plasma membrane	Immune regulation; TNF-α signaling receptor
Tns3	Tensin-3	Cytoplasm; Focal adhesions	Actin-binding; cell adhesion and migration
Tp53bp2	Apoptosis-stimulating of p53 protein 2 (ASPP2)	Nucleus; Cytoplasm	Regulates apoptosis via p53; tumor suppressor
Triobp	TRIO and F-actin-binding protein	Cytoplasm; Cytoskeleton	Actin stabilization; inner ear development
Trip11	Thyroid receptor-interacting protein 11	Golgi apparatus; Centrosome	Golgi structure; microtubule anchoring
Tsg101	Tumor susceptibility gene 101 protein	Endosomes; Cytoplasm	ESCRT-I complex; endosomal sorting and trafficking
Tulp3	Tubby-like protein 3	Cytoplasm; Primary cilium	Regulates trafficking of GPCRs to cilia; hedgehog signaling
Tyw1	tRNA wybutosine-synthesizing protein 1 homolog	Cytoplasm; Mitochondria	tRNA modification; wybutosine synthesis
Ube2j1	Ubiquitin-conjugating enzyme E2 J1	Endoplasmic reticulum membrane	ER-associated degradation (ERAD); ubiquitin system
Ubxn4	UBX domain-containing protein 4	Cytoplasm; ER membrane	ERAD pathway; interacts with p97
Unc5b	Netrin receptor UNC5B	Plasma membrane	Axon guidance; apoptosis receptor
Use1	Vesicle transport protein USE1 homolog	Endoplasmic reticulum; Golgi apparatus	SNARE complex; ER-Golgi vesicle fusion
Usp6nl	Ubiquitin-specific protease 6 N-terminal-like protein	Cytoplasm; Endosomes	Endocytic trafficking; GTPase regulation
Usp8	Ubiquitin carboxyl-terminal hydrolase 8	Endosomes; Cytoplasm	Deubiquitinase; EGFR trafficking; endocytosis
Utrn	Utrophin	Cytoplasm; Cell membrane	Actin-binding; structural support in muscle and non-muscle cells
Vapa	VAMP-associated protein A	Endoplasmic reticulum; Membrane contact sites	Membrane trafficking and tethering
Vapb	VAMP-associated protein B	ER membrane; Plasma membrane	Membrane contact sites; lipid exchange; ALS-linked protein
Vezt	Vezatin	Adherens junction; Plasma membrane	Links cadherins to actin cytoskeleton; cell adhesion
Vipas39	Vacuolar protein sorting-associated protein 39	Endosomes; Cytoplasm	HOPS complex subunit; endolysosomal trafficking
Vps37a	Vacuolar protein sorting-associated protein 37A	Endosomes	ESCRT-I component; receptor downregulation
Vps45	Vacuolar protein sorting-associated protein 45	Endosomes; Golgi apparatus	Vesicle docking and fusion
Wasl	Wiskott-Aldrich syndrome protein-like	Cytoplasm; Plasma membrane	Actin polymerization via Arp2/3 complex; cell motility
Wdr20	WD repeat domain-containing protein 20	Cytoplasm	Deubiquitination regulator; enhances USP complexes
Wwox	WW domain-containing oxidoreductase	Nucleus; Cytoplasm	Tumor suppressor; apoptosis and steroid metabolism
Xrn1	5'-3' exoribonuclease 1	Cytoplasm; P-bodies	mRNA decay and surveillance
Yes1	Tyrosine-protein kinase Yes	Plasma membrane; Cytoplasm	Non-receptor tyrosine kinase; cell growth and adhesion
Zc3hav1	Interferon-induced antiviral protein ZC3HAV1 (ZAP)	Cytoplasm; Stress granules	Antiviral RNA binding protein; innate immunity
Zfyve16	Zinc finger FYVE domain-containing protein 16 (Endofin)	Endosomes; Cytoplasm	SMAD signaling; receptor trafficking
